# Supplementary material for: Label-Free Detection of T4 Polynucleotide Kinase Activity and Inhibition via Malachite Green Aptamer Generated from Ligation-Triggered Transcription
Source: Biosensors (Basel). 2023 Mar 31;13(4):449. doi: 10.3390/bios13040449 (PMC10135927; doi:10.3390/bios13040449)
Supplement: Supplementary file 1 [file biosensors-13-00449-s001.zip]

Archive with 1 entries (1 files):
- biosensors-2167392-supplementary.pdf
